# Supplementary material for: The Diacylglycerol Acyltransferase 3 of Chlamydomonas reinhardtii Is a Disordered Protein Capable of Binding to Lipids Derived from Chloroplasts
Source: Biomolecules. 2025 Feb 8;15(2):245. doi: 10.3390/biom15020245 (PMC11852920; doi:10.3390/biom15020245)
Supplement: Supplementary file 1 [file biomolecules-15-00245-s001.zip]

Archive with 1 entries (1 files):
- biomolecules-3443391-supplementary.pdf
